# Supplementary material for: Deep learning identifies a T-cell exhaustion-dependent transcriptional signature for predicting clinical outcomes and response to immune checkpoint blockade
Source: Oncogenesis. 2023 Jul 11;12(1):37. doi: 10.1038/s41389-023-00482-2 (PMC10336094; doi:10.1038/s41389-023-00482-2)
Supplement: Supplementary file 2 — Supplementary Table 1 [file 41389_2023_482_MOESM2_ESM.xlsx]

## Sheet: Supplementary Table 1
Supplementary Table 1. List of 683 genes involved in TEX obtained from previous studies by manual collection.
Genes
IL7
IL5
IL17A
IL12A
IL10
PDCD1
CD274
CTLA4
CXCR3
TCF7
TOX
HAVCR2
LAG3
TIGIT
NR4A1
NR4A2
NR4A3
IRF4
CD244
XBP1
B3GAT1
CD69
SLAMF6
BACH2
CD44
NRP1
PRDM1
VHL
AR
CA12
CA9
CCND1
CDKN1B
CDKN1C
COL4A2
CXCR4
DAB2
HIF1A
IGF1R
KLF10
NMU
SPARC
BHLHE40
TCF4
TFRC
TP53
VEGFA
ABCB1
ACE
ACE2
AGTR1
ALAS2
ALDOA
ALOX5AP
APEX1
ARNT
ARNT2
ASS1
BAX
BID
BNIP3
CCR7
CDH1
CTGF
CXCL12
E2F3
EDN1
EDNRB
EGLN1
EGLN3
ENO1
EPO
ERCC2
FAM162A
FGF2
GAPDH
GCK
HBEGF
ITGB2
KLK3
LDHA
LEP
LOX
MET
MICA
MIF
MMP2
MUC1
MUC3A
NR3C1
NT5E
PFKFB3
PFKFB4
PGK1
PIK3CA
PLAU
PPARA
PPP1R3C
PTGES
RECK
RORA
SDHB
SERPINE1
SETD2
SLC29A1
SLC2A1
SOCS1
STAT3
TERT
TGFB3
TIMP2
TLR2
TLR6
TUBB3
TWIST1
TWIST2
VEGFB
VIM
WASF3
XPC
ZNF217
TBX21
EOMES
BATF
FOXO1
FOXP1
JUNB
CXCL2
ATF3
NFKBIA
TNFAIP3
PTGS2
CXCL1
IER3
CD83
CCL20
CXCL3
MAFF
NFKB2
TNFAIP2
KLF6
BIRC3
PLAUR
ZFP36
ICAM1
JUN
EGR3
IL1B
BCL2A1
PPP1R15A
ZC3H12A
SOD2
IL1A
RELB
TRAF1
BTG2
DUSP1
MAP3K8
ETS2
F3
SDC4
EGR1
IL6
TNF
KDM6B
NFKB1
LIF
PTX3
FOSL1
JAG1
CCL4
GCH1
CCL2
RCAN1
DUSP2
EHD1
IER2
REL
CFLAR
RIPK2
NFKBIE
PHLDA1
IER5
TNFSF9
GEM
GADD45A
CXCL10
PLK2
EGR2
SOCS3
SLC2A6
PTGER4
DUSP5
SERPINB2
NFIL3
TRIB1
TIPARP
RELA
BIRC2
CXCL6
LITAF
TNFAIP6
INHBA
MYC
TNFRSF9
SGK1
TNIP1
NAMPT
FOSL2
PNRC1
ID2
IL7R
EFNA1
PHLDA2
CCL5
YRDC
IFNGR2
SQSTM1
BTG3
GADD45B
KYNU
G0S2
BTG1
MCL1
MAP2K3
CDKN1A
CCN1
TANK
IFIT2
IL18
TUBB2A
IRF1
FOS
OLR1
RHOB
AREG
NINJ1
ZBTB10
PLPP3
KLF4
CXCL11
SAT1
CSF1
GPR183
PMEPA1
PTPRE
ACKR3
MARCKS
LAMB3
CEBPB
TRIP10
F2RL1
KLF9
LDLR
TGIF1
RNF19B
DRAM1
B4GALT1
DNAJB4
CSF2
PDE4B
SNN
PLEK
STAT5A
DENND5A
DDX58
SPHK1
CD80
TNFAIP8
CCNL1
FUT4
CCRL2
SPSB1
TSC22D1
B4GALT5
SIK1
CLCF1
NFE2L2
FOSB
PER1
NFAT5
ATP2B1
IL12B
IL6ST
SLC16A6
ABCA1
HES1
BCL6
IRS2
SLC2A3
CEBPD
IL23A
SMAD3
TAP1
MSC
IFIH1
IL15RA
TNIP2
BCL3
PANX1
FJX1
EIF1
BMP2
DUSP4
PDLIM5
ICOSLG
GFPT2
KLF2
TNC
SERPINB8
MXD1
STAT1
ISG15
IFIT1
MX1
IFIT3
IFI35
IRF7
OAS2
EIF2AK2
RSAD2
MX2
OAS3
TNFSF10
IRF9
IFI44
BST2
XAF1
SP110
OASL
PSMB8
IFI44L
IFITM3
DDX60
LGALS3BP
GBP4
IRF8
PSMB9
PML
UBE2L6
IFI27
ADAR
LY6E
STAT2
CXCL9
IL10RA
PLA2G4A
TRIM21
USP18
EPSTI1
C1S
IL15
NLRC5
NMI
IDO1
PSMB10
ITGB7
SAMHD1
HERC6
CMPK2
SAMD9L
RTP4
PTPN2
PARP14
IFITM2
PLSCR1
CASP1
WARS1
PSME1
ISG20
IRF2
TRIM14
FCGR1A
MARCHF1
JAK2
HLA-DMA
PARP12
TRIM26
VCAM1
CIITA
SELP
GPR18
FPR1
HELZ2
PSME2
SERPING1
RNF31
TRIM25
LAP3
PSMA3
RNF213
PELI1
CFB
CD86
TXNIP
HLA-DQA1
PNP
CCL7
PTPN6
SPPL2A
IL4R
PNPT1
DHX58
CASP8
IFI30
FGL2
CASP7
SECTM1
CD40
TRAFD1
HLA-DRB1
GBP6
LCP2
HLA-G
MT2A
RIPK1
KLRK1
UPP1
PSMB2
TDRD7
EIF4E3
VAMP8
PFKP
CD38
ZBP1
BANK1
TOR1B
RBCK1
MVP
BPGM
CMTR1
AUTS2
B2M
MYD88
PSMA2
PIM1
NOD1
CFH
TAPBP
SLC25A28
PTPN1
SSPN
NUP93
MTHFD2
BATF2
HLA-B
LATS2
IRF5
SLAMF7
ISOC1
P2RY14
NCOA3
HLA-A
GZMA
IFNAR2
CD74
RAPGEF6
CASP4
FAS
OGFR
ARL4A
SRI
LYSMD2
CSF2RB
ST3GAL5
C1R
CASP3
CMKLR1
METTL7B
ST8SIA4
XCL1
IL2RB
VAMP5
IL18BP
ZNFX1
ARID5B
APOL6
STAT4
CCL1
CCL3
CCL6
CCL8
CCL9
CCL10
CCL11
CCL12
CCL13
CCL14
CCL15
CCL16
CCL17
CCL18
CCL19
CCL21
CCL22
CCL23
CCL24
CCL25
CCL26
CCL27
CCL28
SOCS2
CISH
IL2RA
TNFRSF4
RRAGD
HK2
IKZF2
TNFRSF18
DHRS3
ECM1
ADAM19
HIPK2
BATF3
PTGER2
ITIH5
PHTF2
CD79B
AHR
TNFRSF1B
NDRG1
BCL2L1
GABARAPL1
TIAM1
BMPR2
S100A1
ETFBKMT
CAPG
ST3GAL4
PENK
CST7
WLS
TLR7
IKZF4
RGS16
SPP1
IL13
SLC29A2
NFKBIZ
FAH
CTSZ
ITGAE
MAPKAPK2
TNFRSF21
FLT3LG
CCND2
LCLAT1
IL3RA
CYFIP1
BCL2
PRNP
EEF1AKMT1
PUS1
ITGAV
NCS1
DCPS
AMACR
FAM126B
PTH1R
ODC1
PTCH1
ENO3
CD81
EMP1
CAPN3
IL1R2
SYT11
TTC39B
ANXA4
P4HA1
GPR65
SLC1A5
IGF2R
CKAP4
CCR4
P2RX4
GATA1
HOPX
GPR83
ITGA6
CD48
DRC1
GLIPR2
SMPDL3A
FURIN
SERPINB6
TNFSF11
GPX4
LRRC8C
CCNE1
SH3BGRL2
SNX9
PLEC
ICOS
ALCAM
LTB
ENPP1
IL1RL1
MYO1C
IFNGR1
PLIN2
IL18R1
AHNAK
PRKCH
TNFRSF8
SYNGR2
GALM
POU2F1
NOP2
PTRH2
RHOH
CDC6
MYO1E
SNX14
IRF6
MAP6
SPRED2
SELL
SERPINC1
CDCP1
COCH
F2RL2
UCK2
CA2
UMPS
HUWE1
COL6A1
RNH1
GUCY1B1
AHCY
PRAF2
GSTO1
TWSG1
CDC42SE2
PLAGL1
APLP1
PLPP1
SPRY4
SCN9A
SHE
PDCD2L
CCND3
LRIG1
SWAP70
SLC39A8
RABGAP1L
TGM2
AGER
ETV4
PRF1
IFNG
GNLY
NKG7
GZMB
HZMH
KLRKB1
KLRD1
CTSW
CX3CR1
FGFBP2
S1PR5
FCGR3A
PLAC8
C1orf21
TGFBR3
FGR
KLRF1
SPON2
CD300A
S1PR1
FAM65B
EFHD2
STK38
C1orf162
SORL1
EMP3
ARL4C
BIN2
FCRL6
SAMD3
TRDC
TYROBP
KLRG1
